# Supplementary material for: Data-Driven Strain Sensor Design Based on a Knowledge Graph Framework
Source: Sensors (Basel). 2024 Aug 24;24(17):5484. doi: 10.3390/s24175484 (PMC11398124; doi:10.3390/s24175484)
Supplement: Supplementary file 1 [file sensors-24-05484-s001.zip]

Archive with 1 entries (1 files):
- sensors-3147399-supplementary.pdf
